# Supplementary material for: Food for Pollinators: Quantifying the Nectar and Pollen Resources of Urban Flower Meadows
Source: PLoS One. 2016 Jun 24;11(6):e0158117. doi: 10.1371/journal.pone.0158117 (PMC4920406; doi:10.1371/journal.pone.0158117)
Supplement: S1 Table — Common names, resource levels/day, and floral longevities for the species in the annual and perennial seed mixes used in the study, and associated weeds. Total pollen volumes per flower (rather than volumes/day) and their errors are given in S3 Table. Species for which we did not estimate resources (given prioritisation of common species for resource estimation) are marked 'na'. Sample sizes (n) for estimation of each resource type and species are given. (XLS) [file pone.0158117.s011.xls]

## Sheet: All
Table S1. Common names, 24h resource levels and floral longevities for the species in the annual and perennial seed mixes used in the study, and associated non-mix weeds. Total pollen volumes per flower, rather than volumes/floral unit/day, and their errors are given in Table S3. Species for which we did not estimate resources (given prioritisation of common species for resource estimation) are m…
Annual seed mix: Rigby Taylor “Rainbow” mix
Common name	Scientific name	Family	Status in Britain	Mean volume of pollen per single flower or capitulum (µl)		Standard error of the mean	Number of flowers sampled	n laboratory replicates	Mean volume of pollen per flower or capitulum per day (µl/day)	Floral unit longevity (days)	n longevity cohort	Longevity survey location	Mean mass of nectar sugar per single flower or capitulum (µg/day)		Standard error of the mean	n laboratory replicates	Pollen protein content (% dry mass)	Essential Amino acids (%)	Source of pollen quality data
Pot Marigold	Calendula officinalis	Asteraceae	introduced-naturalised	12.1652	±	1.60386	75	5	1.8141	6.70588	30	Edinburgh	469.515	±	11.3499	11
Cornflower	Centaurea cyanus	Asteraceae	archaeophyte	3.53419	±	0.49998	240	16	0.546523	6.46667	51	Edinburgh	895.831	±	174.268	17	26.2		Svensson and Wigren (1985)
Tickseed	Coreopsis picta	Asteraceae	introduced	0.729327	±	0.081274	480	12	0.055252	13.2	32	Edinburgh	277.902	±	82.9215	11
Golden Tickseed	Coreopsis tinctoria	Asteraceae	introduced	2.30555	±	0.518852	320	8	0.455043	5.06667	14	Edinburgh	133.471	±	37.77	6
Cosmos	Cosmos bipinnatus	Asteraceae	introduced	13.7944	±	1.9035	175	7	1.69177	8.15385	25	Edinburgh	701.078	±	69.345	11
White Wall-rocket	Diplotaxis erucoides	Brassicaceae	introduced-casual	na		na	na	na	na	na	na	na	na		na	na
Californian Poppy	Eschscholzia californica	Papaveraceae	introduced-naturalised	8.28126	±	1.09701	15	15	2.40703	3.44044	35	Edinburgh	10.3172	±	1.39016	15	43.1		Bohart and Griswold (1987)
Showy Baby’s breath	Gypsophila elegans	Caryophyllaceae	introduced	0.169745	±	0.0121031	25	5	0.0720216	2.35687	50	Edinburgh	369.234	±	50.5971	21
Red Flax	Linum grandiflorum	Linaceae	introduced	1.31812	±	0.197659	5	5	0.707224	1.86379	50	Louvain-la-Neuve	50.2137	±	10.2257	19
Sweet Alyssum	Lobularia maritima	Brassicaceae	introduced-naturalised	0.0156209	±	0.00178703	60	6	0.00593825	2.63056	55	Louvain-la-Neuve	4.21274	±	1.39405	9
Virginia Stock	Malcolmia maritima	Brassicaceae	introduced-naturalised	0.244967	±	0.0245823	20	5	0.0572312	4.2803	51	Louvain-la-Neuve	46.3486	±	8.57037	21
Love-in-a-mist	Nigella damascena	Ranunculaceae	introduced-naturalised	3.17962	±	0.611832	9	9	0.549206	5.78947	28	Edinburgh	240.301	±	40.1369	4
Common poppy	Papaver rhoeas	Papaveraceae	archaeophyte	13.3426	±	2.8129	5	5	5.95814	2.23939	50	Leeds	0.569921	±	0.569921	6	19.1	36.6	Hanley et al. (2008)
Cosmidium	Thelesperma burridgeanum	Asteraceae	introduced	na		na	na	na	na	na	na	na	na		na	na
Perennial seed mix: Emorsgate “Special Pollen and Nectar Wildflower ” mix
Common name	Scientific name	Family	Status in Britain	Mean volume of pollen per single flower or capitulum (µl)		Standard error of the mean	Number of flowers sampled	n laboratory replicates	Mean volume of pollen per flower or capitulum per day (µl/day)	Floral unit longevity (days)	n longevity cohort	Longevity survey location	Mean mass of nectar sugar per single flower or capitulum (µg/day)		Standard error of the mean	n laboratory replicates	Pollen protein content (% dry mass)	Essential Amino acids (%)
Yarrow	Achillea millefolium	Asteraceae	native	1.12824	±	0.214882	160	16	0.247139	4.56522	87	Edinburgh	31.1046	±	2.72505	22
Common Knapweed	Centaurea nigra	Asteraceae	native	6.40358	±	2.02961	100	5	2.05791	3.11169	160	Leeds	1473.81	±	75.6451	10	27.5	31.1	Hanley et al. (2008)
Greater Knapweed	Centaurea scabiosa	Asteraceae	native	na		na	na	na	na	na	na	na	na		na	na	24.2	32	Hanley et al. (2008)
Wild Carrot	Daucus carota	Apiaceae	native	0.0186604	±	0.00252811	297	22	0.00220833	8.45	63	Louvain-la-Neuve	27.1773	±	7.07935	21
Viper’s Bugloss	Echium vulgare	Boraginaceae	native	0.14994	±	0.0128488	220	11	0.0635269	2.36026	40	Edinburgh	688.269	±	102.748	21	44.1	39.9	Hanley et al. (2008)
Hemp Agrimony	Eupatorium cannabinum	Asteraceae	native	na		na	na	na	na	na	na	na	na		na	na
Lady’s Bedstraw	Galium verum	Rubiaceae	native	0.00941168	±	0.000675497	100	5	0.00134949	6.97426	50	Edinburgh	3.17313	±	0.64061	5
Field Scabious	Knautia arvensis	Dipsacaceae	native	na		na	na	na	na	na	na	na	na		na	na
Rough Hawkbit	Leontodon hispidus	Asteraceae	native	1.05015	±	0.207024	770	11	0.157105	6.68436	50	Edinburgh	1826.72	±	193.468	7
Ox-eye Daisy	Leucanthemum vulgare	Asteraceae	native	15.9184	±	2.01859	550	22	1.07684	14.7826	35	Edinburgh	515.213	±	222.175	8	28		Ginsberg (1984)
Bird`s-foot-trefoil	Lotus corniculatus	Fabaceae	native	0.145692	±	0.0124779	110	22	0.0359734	4.05	51	Louvain-la-Neuve	59.1717	±	5.99349	11
Musk Mallow	Malva moschata	Malvaceae	native	5.07656	±	1.15459	11	11	2.27418	2.23226	58	Edinburgh	540.649	±	167.791	11
Wild Marjoram	Origanum vulgare	Lamiaceae	native	0.00957875	±	0.000944479	135	11	0.00266505	3.5942	78	Edinburgh	144.068	±	17.6384	11
Cowslip	Primula veris	Primulaceae	native	na		na	na	na	na	na	na	na	na		na	na
Selfheal	Prunella vulgaris	Lamiaceae	native	0.0314391	±	0.00458703	165	11	0.0288461	1.08989	51	Edinburgh	246.929	±	21.3631	11
Common Fleabane	Pulicaria dysenterica	Asteraceae	native	na		na	na	na	na	na	na	na	na		na	na
Meadow Buttercup	Ranunculus acris	Ranunculaceae	native	1.39798	±	0.0805557	22	22	0.261558	5.34483	51	Louvain-la-Neuve	122.5	±	28.2054	21	18	36.6	Szczesna (2006)
Wild Mignonette	Reseda lutea	Resedaceae	native	0.194519	±	0.0403674	209	11	0.0430492	4.51852	98	Edinburgh	360.574	±	66.3963	8
Yellow Rattle	Rhinanthus minor	Scrophulariaceae	native	na		na	na	na	na	na	na	na	na		na	na	20.8	32.1	Hanley et al. (2008)
Red Campion	Silene dioica/latifolia	Caryophyllaceae	native	0.360278	±	0.0444728	11	11	0.115	3.12766	79	Edinburgh	144.994	±	61.9856	5
Hedge Woundwort	Stachys sylvatica	Lamiaceae	native	na		na	na	na	na	na	na	na	na		na	na
Wild Red Clover	Trifolium pratense	Fabaceae	native	0.0197891	±	0.00240691	220	22	0.0118131	1.67519	59	Louvain-la-Neuve	48.3663	±	10.8402	10	40.8	40.6	Hanley et al. (2008)
Tufted Vetch	Vicia cracca	Fabaceae	native	0.038144	±	0.00780844	550	11	0.0282548	1.35	49	Edinburgh	110.219	±	26.6909	5
Weed species
Common name	Scientific name	Family	Status in Britain	Mean volume of pollen per single flower or capitulum (µl)		Standard error of the mean	Number of flowers sampled	n laboratory replicates	Mean volume of pollen per flower or capitulum per day (µl/day)	Floral unit longevity (days)	n longevity cohort	Longevity survey location	Mean mass of nectar sugar per single flower or capitulum (µg/day)		Standard error of the mean	n laboratory replicates	Pollen protein content (% dry mass)	Essential Amino acids (%)	Source of pollen quality data
Daisy	Bellis perennis	Asteraceae	native	0.653339	±	0.110767	880	11	0.145186	4.5	41	Edinburgh	51.0668	±	6.298	11
Shepherd's purse	Capsella bursa−pastoris	Brassicaceae	archaeophyte	0.000951561	±	0.000200076	28	4	na	1.46512	38	Edinburgh	9.05192	±	1.59755	11
Common Mouse-ear	Cerastium fontanum	Caryophyllaceae	native	0.0352247	±	0.00243728	55	11	0.0352247	1	25	Edinburgh	11.5885	±	1.66239	11
Rosebay Willowherb	Chamerion angustifolium	Onagraceae	native	2.89372	±	0.378288	61	10	0.688982	4.2	50	Leeds	282.9	±	29.4687	11	16.2	36.1	Hanley et al. (2008)
Creeping Thistle	Cirsium arvense	Asteraceae	native	0.598277	±	0.209551	550	11	0.103701	5.76923	32	Edinburgh	2608.94	±	239.084	10	21.9	31.9	Hanley et al. (2008)
Spear Thistle	Cirsium vulgare	Asteraceae	native	na		na	na	na	na	na	na	na	2322.73		417.642	3	22.1	30.2	Hanley et al. (2008)
Smooth Hawksbeard	Crepis capillaris	Asteraceae	native	0.734725	±	0.18286	180	9	0.14533	5.05556	80	Edinburgh	0	±	0	5
American Willowherb	Epilobium ciliatum	Onagraceae	introduced-naturalised	0.0104406	±	0.00277859	40	8	0.00340917	3.0625	49	Edinburgh	144.713	±	26.621	11
Broad-leaved Willowherb	Epilobium montanum	Onagraceae	native	0.0528536	±	0.0144758	25	5	0.0264268	2	29	Edinburgh	36.5661	±	3.97695	9
Common Fumitory	Fumaria ofﬁcinalis	Papaveraceae	archaeophyte	0.0096599	±	0.000757295	165	11	0.0047561	2.03106	59	Edinburgh	21.8978	±	6.62432	7
Common Hemp-nettle	Galeopsis tetrahit	Lamiaceae	native	0.032	±	0.00565074	55	5	0.0167276	1.91201	50	Edinburgh	na		na	na
Hedge Bedstraw	Galium album	Rubiaceae	native	0.00534317	±	0.00155207	140	7	0.000718202	7.43966	50	Leeds	7.05584	±	1.1669	5
Dove's-foot Crane's-bill	Geranium molle	Geraniaceae	native	0.0331793	±	0.0101959	100	8	0.0331793	1	24	Edinburgh	19.2729	±	3.50937	5
Corn-marigold	Glebionis segetum	Asteraceae	archaeophyte	5.07891	±	0.940747	440	11	0.609469	8.33333	61	Edinburgh	931.21	±	162.493	11	18.2		Roulston & Cane (2000)
Cat's-ear	Hypochaeris radicata	Asteraceae	native	1.28719	±	0.163347	770	11	0.365023	3.52632	28	Edinburgh	1843.24	±	133.928	5	17		Somerville (2001)
Red Dead-nettle	Lamium purpureum	Lamiaceae	archaeophyte	0.019597	±	0.00410238	12	3	0.0186292	1.05195	57	Edinburgh	107.732	±	23.5977	11
Nipplewort	Lapsana communis	Asteraceae	native	0.331458	±	0.0328892	320	11	0.107374	3.08696	33	Edinburgh	99.3472	±	7.8761	11
Pineappleweed	Matricaria discoidea	Asteraceae	introduced-naturalised	0.430034	±	0.0723437	1100	11	0.133708	3.21622	57	Edinburgh	0	±	0	3
Field Forget-me-not	Myosotis arvensis	Boraginaceae	archaeophyte	0.000375891	±	9.00312e-05	275	11	0.000103423	3.63451	60	Edinburgh	21.8343	±	4.24081	5
Redshank	Persicaria maculosa	Polygonaceae	native	0.00265553	±	1.39648e-06	500	10	0.00232769	1.14085	63	Edinburgh	29.586	±	5.819	11
Ribwort Plantain	Plantago lanceolata	Plantaginaceae	native	0.0116411	±	0.00106274	460	11	0.00492913	2.3617	74	Edinburgh	0	±	0	3	23.9		Sharma et al. (1993)
Common Knotgrass	Polygonum aviculare	Polygonaceae	native	0.00586943	±	0.00123584	37	2	0.00293471	2	34	Edinburgh	na		na	na
Creeping Buttercup	Ranunculus repens	Ranunculaceae	native	0.424379	±	0.0411271	22	11	0.0880455	4.82	51	Leeds	258.854	±	47.3624	5
Autumn Hawkbit	Scorzoneroides autumnalis	Asteraceae	native	1.83047	±	0.233524	275	11	0.273844	6.68436	50	Edinburgh	536.175	±	63.0016	3
Common Ragwort	Senecio jacobaea	Asteraceae	native	0.939666	±	0.130495	550	11	0.0985958	9.53049	128	Edinburgh	2921.43	±	447.654	7	17.2	34.9	Hanley et al. (2008)
Common Groundsel	Senecio vulgaris	Asteraceae	native	0.175487	±	0.0194405	65	5	0.0278812	6.29412	106	Edinburgh	0	±	0	3
Charlock	Sinapis arvensis	Brassicaceae	archaeophyte	0.0393707	±	0.00688129	86	11	0.0152886	2.57516	27	Edinburgh	5.68744	±	1.63406	11	33.8		Roulston & Cane (2000)
Hedge Mustard	Sisymbrium ofﬁcinale	Brassicaceae	archaeophyte	0.00740503	±	0.000311434	220	11	0.00246834	3	38	Edinburgh	3.67491	±	1.46072	6	22		Somerville (2001)
Prickly Sow-thistle	Sonchus asper	Asteraceae	native	0.939481	±	0.229909	65	5	0.120084	7.82353	59	Edinburgh	593.827	±	16.7971	11
Smooth Sow-thistle	Sonchus oleraceus	Asteraceae	native	1.32557	±	0.255585	880	11	0.111795	11.8571	40	Edinburgh	568.844	±	16.0242	11
LesserStitchowort	Stellaria graminea	Caryophyllaceae	native	0.0211572	±	0.00508739	110	11	0.00690393	3.06452	43	Edinburgh	32.1591	±	9.15957	11
Common Chickweed	Stellaria media	Caryophyllaceae	native	0.0014482	±	0.000240693	170	6	0.000647879	2.23529	30	Edinburgh	11.9179	±	2.89599	8
Dandelions	Taraxacum agg.	Asteraceae	native	2.82343	±	0.66086	770	11	1.25486	2.25	16	Edinburgh	2137.2	±	286.433	11	19.2		Roulston & Cane (2000)
White Clover	Trifolium repens	Fabaceae	native	0.0284666	±	0.00170145	330	22	0.0138318	2.05806	50	Louvain-la-Neuve	12.1347	±	8.11648	3	35.2	41.6	Hanley et al. (2008)
Scentless Mayweed	Tripleurospermum inodorum	Asteraceae	native	2.95475	±	0.225505	770	11	0.347618	8.5	47	Edinburgh	1415.79	±	81.6813	11	15		Roulston & Cane (2000)
Germander Speedwell	Veronica chamaedrys	Plantaginaceae	native	na		na	na	na	na	2.10714	54	Edinburgh	21.3826	±	3.64803	9
Common Field-speedwell	Veronica persica	Plantaginaceae	introduced-naturalised	0.0308713	±	0.00615965	330	11	0.0308713	1	16	Edinburgh	4.68596	±	0.413311	3
Hairy Tare	Vicia hirsuta	Fabaceae	native	0.00639086	±	0.00354811	30	3	0.00639086	1	50	Louvain-la-Neuve	26.7628	±	7.26007	11
																			References:
																			Hanley, ME, Franco, M, Pichon, S., Darvill B and Goulson D (2008) Breeding system, pollinator choice and variation in pollen quality in British herbaceous plants. Functional Ecology, 22, 592–598 doi: 10.1111/j.1365-2435.2008.01415.x
																			Svensson R and Wigren M (1985) History and biology of Centaurea cyanus in Sweden. Svensk Botanisk Tidskrift 79:273Ð297.
																			Roulston TH & Cane, JH (2000) Pollen nutritional content and digestibility for animals. Plant Systematics and Evolution 222: 187–209.
																			Ginsberg HS (1984) Foraging behavior of the bees Halictus ligatus (Hymenoptera: Halictidae) and Ceratina calcarata (Hymenoptera: Anthophoridae): Foraging speed on early summer composite flowers. Journal of the New York En- tomological Society 92:(2)162Ð168.
																			Bohart GE & Griswold TL (1987) A revision of the Dufoureine genus Micralictoides Timberlake (Hymenop- tera: Halictidae). Pan-Pacific Entomologist 63:178Ð193.
																			Sharma N, Koul P & Koul AK (1993) Pollination biology of some species of genus Plantago L. Botanical Journal of the Linnean Society 111:129Ð138.
																			Somerville DC (2001) Nutritional Value of Bee Collected Pollen; A report for the Rural Industries Research and Development Corporation. NSW, Australia
																			Szczesna T (2006) Protein content and amino acid composition of bee-collected pollen from selected botanical origins. Journal of Apicultural Science 50, 81-90.

## Sheet: Annual
Plant name	Mean mass of nectar sugar per single flower or capitulum (µg/day)	s.e.m. nectar sugar mass	n nectar sugar mass	Mean volume of pollen per single flower or capitulum (µl)	s.e.m. pollen volume	n pollen volume	Floral longevity (days)	n longevity cohort	Volume of pollen per flower or capitulum per day (µl/day)
Calendula officinalis	469.515	11.3499	11	12.1652	1.60386	5	6.70588	30	1.8141
Centaurea cyanus	895.831	174.268	17	3.53419	0.49998	16	6.46667	51	0.546523
Coreopsis picta	277.902	82.9215	11	0.729327	0.081274	12	13.2	32	0.055252
Coreopsis tinctoria	133.471	37.77	6	2.30555	0.518852	8	5.06667	14	0.455043
Cosmos bipinnatus	701.078	69.345	11	13.7944	1.9035	7	8.15385	25	1.69177
Eschscholzia californica	10.3172	1.39016	15	8.28126	1.09701	15	3.44044	35	2.40703
Gypsophila elegans	369.234	50.5971	21	0.169745	0.0121031	5	2.35687	50	0.0720216
Linum grandiflorum	50.2137	10.2257	19	1.31812	0.197659	5	1.86379	50	0.707224
Lobularia maritima	4.21274	1.39405	9	0.0156209	0.00178703	6	2.63056	55	0.00593825
Malcolmia maritima	46.3486	8.57037	21	0.244967	0.0245823	5	4.2803	51	0.0572312
Nigella damascena	240.301	40.1369	4	3.17962	0.611832	9	5.78947	28	0.549206
Papaver rhoeas	0.569921	0.569921	6	13.3426	2.8129	5	2.23939	50	5.95814

## Sheet: Perennial
Plant name	Mean mass of nectar sugar per single flower or capitulum (µg/day)	s.e.m. nectar sugar mass	n nectar sugar mass	Mean volume of pollen per single flower or capitulum (µl)	s.e.m. pollen volume	n pollen volume	Floral longevity (days)	n longevity cohort	Volume of pollen per flower or capitulum per day (µl/day)
Achillea millefolium	31.1046	2.72505	22	1.12824	0.214882	16	4.56522	87	0.247139
Centaurea nigra	1473.81	75.6451	10	6.40358	2.02961	5	3.11169	160	2.05791
Daucus carota	27.1773	7.07935	21	0.0186604	0.00252811	22	8.45	63	0.00220833
Echium vulgare	688.269	102.748	21	0.14994	0.0128488	11	2.36026	40	0.0635269
Galium verum	3.17313	0.64061	5	0.00941168	0.000675497	5	6.97426	50	0.00134949
Leontodon hispidus	1826.72	193.468	7	1.05015	0.207024	11	6.68436	50	0.157105
Leucanthemum vulgare	515.213	222.175	8	15.9184	2.01859	22	14.7826	35	1.07684
Lotus corniculatus	59.1717	5.99349	11	0.145692	0.0124779	22	4.05	51	0.0359734
Malva moschata	540.649	167.791	11	5.07656	1.15459	11	2.23226	58	2.27418
Origanum vulgare	144.068	17.6384	11	0.00957875	0.000944479	11	3.5942	78	0.00266505
Prunella vulgaris	246.929	21.3631	11	0.0314391	0.00458703	11	1.08989	51	0.0288461
Ranunculus acris	122.5	28.2054	21	1.39798	0.0805557	22	5.34483	51	0.261558
Reseda lutea	360.574	66.3963	8	0.194519	0.0403674	11	4.51852	98	0.0430492
Silene dioica/latifolia	144.994	61.9856	5	0.360278	0.0444728	11	3.12766	79	0.115191
Trifolium pratense	48.3663	10.8402	10	0.0197891	0.00240691	22	1.67519	59	0.0118131
Vicia cracca	110.219	26.6909	5	0.038144	0.00780844	11	1.35	49	0.0282548

## Sheet: Weed
Plant name	Mean mass of nectar sugar per single flower or capitulum (µg/day)	s.e.m. nectar sugar mass	n nectar sugar mass	Mean volume of pollen per single flower or capitulum (µl)	s.e.m. pollen volume	n pollen volume	Floral longevity (days)	n longevity cohort	Volume of pollen per flower or capitulum per day (µl/day)
Bellis perennis	51.0668	6.298	11	0.653339	0.110767	11	4.5	41	0.145186
Capsella bursa-pastoris	9.05192	1.59755	11	0.000951561	0.000200076	4	1.46512	36	0.000649478
Cerastium fontanum	11.5885	1.66239	11	0.0352247	0.00243728	11	1	25	0.0352247
Chamerion angustifolium	282.9	29.4687	11	2.89372	0.378288	10	4.2	50	0.688982
Cirsium arvense	2608.94	239.084	10	0.598277	0.209551	11	5.76923	32	0.103701
Cirsium vulgare	2322.73	417.642	3	NA	NA	NA	NA	NA	NA
Crepis capillaris	0	0	5	0.734725	0.18286	9	5.05556	80	0.14533
Epilobium ciliatum	144.713	26.621	11	0.0104406	0.00277859	8	3.0625	49	0.00340917
Epilobium montanum	36.5661	3.97695	9	0.0528536	0.0144758	5	2	29	0.0264268
Fumaria officinalis	21.8978	6.62432	7	0.0096599	0.000757295	11	2.03106	59	0.0047561
Galeopsis tetrahit	NA	NA	NA	0.0319834	0.00565074	5	1.91201	50	0.0167276
Galium album (syn. G. mollugo)	7.05584	1.1669	5	0.00534317	0.00155207	7	7.43966	50	0.000718202
Geranium molle	19.2729	3.50937	5	0.0331793	0.0101959	8	1	24	0.0331793
Glebionis segetum	931.21	162.493	11	5.07891	0.940747	11	8.33333	61	0.609469
Hypochaeris radicata	1843.24	133.928	5	1.28719	0.163347	11	3.52632	28	0.365023
Lamium purpureum	107.732	23.5977	11	0.019597	0.00410238	3	1.05195	57	0.0186292
Lapsana communis	99.3472	7.8761	11	0.331458	0.0328892	11	3.08696	33	0.107374
Matricaria discoidea	0	0	3	0.430034	0.0723437	11	3.21622	57	0.133708
Myosotis arvensis	21.8343	4.24081	5	0.000375891	9.00312e-05	11	3.63451	60	0.000103423
Persicaria maculosa	29.586	5.819	11	0.00265553	1.39648e-06	10	1.14085	63	0.00232769
Plantago lanceolata	0	0	3	0.0116411	0.00106274	11	2.3617	74	0.00492913
Polygonum aviculare	NA	NA	NA	0.00586943	0.00123584	2	2	34	0.00293471
Ranunculus repens	258.854	47.3624	5	0.424379	0.0411271	11	4.82	51	0.0880455
Scorzoneroides autumnalis	536.175	63.0016	3	1.83047	0.233524	11	6.68436	50	0.273844
Senecio jacobaea	2921.43	447.654	7	0.939666	0.130495	11	9.53049	128	0.0985958
Senecio vulgaris	0	0	3	0.175487	0.0194405	5	6.29412	106	0.0278812
Sinapis arvensis	5.68744	1.63406	11	0.0393707	0.00688129	11	2.57516	27	0.0152886
Sisymbrium officinale	3.67491	1.46072	6	0.00740503	0.000311434	11	3	38	0.00246834
Sonchus asper	593.827	16.7971	11	0.939481	0.229909	5	7.82353	59	0.120084
Sonchus oleraceus	568.844	16.0242	11	1.32557	0.255585	11	11.8571	40	0.111795
Stellaria graminea	32.1591	9.15957	11	0.0211572	0.00508739	11	3.06452	43	0.00690393
Stellaria media	11.9179	2.89599	8	0.0014482	0.000240693	6	2.23529	30	0.000647879
Taraxacum agg.	2137.2	286.433	11	2.82343	0.66086	11	2.25	16	1.25486
Trifolium repens	12.1347	8.11648	3	0.0284666	0.00170145	22	2.05806	50	0.0138318
Tripleurospermum inodorum	1415.79	81.6813	11	2.95475	0.225505	11	8.5	47	0.347618
Veronica chamaedrys	21.3826	3.64803	9	NA	NA	NA	2.10714	54	NA
Veronica persica	4.68596	0.413311	3	0.0308713	0.00615965	11	1	16	0.0308713
Vicia hirsuta	26.7628	7.26007	11	0.00639086	0.00354811	3	1	50	0.00639086
