# Supplementary material for: Food for Pollinators: Quantifying the Nectar and Pollen Resources of Urban Flower Meadows
Source: PLoS One. 2016 Jun 24;11(6):e0158117. doi: 10.1371/journal.pone.0158117 (PMC4920406; doi:10.1371/journal.pone.0158117)
Supplement: S3 Table — Data are provided on standard errors of mean measured values, and model fitted values (for model, see S3 Fig). We provide two measures of the mismatch between measured and model values—the absolute difference in values, and these differences as a percentage change in the measured value. (XLS) [file pone.0158117.s013.xls]

## Sheet: S3 Table
S3 Table. Data used to model the relationship between floral morphology (anther size class, mean stamen number per flower) and measured mean pollen volume per flower. Data are provided on standard errors of mean measured values, and model fitted values (for model, see Figure S3). We provide two measures of the mismatch between measured and model values: the absolute difference in values, and thes…
species	Perennial (P), Annual (A) mix species, or Weed	anther size class	mean stamen number per flower	number of flowers sampled	laboratory measured mean pollen volume/flower (µl)	s.e. laboratory measured mean pollen volume/flower (µl)	laboratory sample size	model fitted value (µl)	absolute difference (µl) between measured and model values	% change relative to measured value
Papaver rhoeas	A	large	118.545	5	13.3426	2.8129	5	9.5755	-3.76712	-28.2337
Eschscholzia californica	A	large	29.8636	15	8.28126	1.09701	15	7.64591	-0.635348	-7.67213
Nigella damascena	A	medium	89.8889	9	3.17962	0.611832	9	0.352522	-2.82709	-88.9131
Chamerion angustifolium	Weed	large	8	61	2.89372	0.378288	10	3.36036	0.466634	16.1257
Ranunculus acris	P	medium	74.0909	22	1.39798	0.0805557	22	0.34509	-1.05289	-75.3152
Linum grandiflorum	A	large	5	5	1.31812	0.197659	5	1.71306	0.394943	29.9626
Ranunculus repens	Weed	medium	53.6364	22	0.424379	0.0411271	11	0.329496	-0.0948831	-22.3581
Silene dioica/latifolia	P	medium	10	11	0.360278	0.0444728	11	0.15865	-0.201628	-55.9645
Malcolmia maritima	A	medium	6	20	0.244967	0.0245823	5	0.0871647	-0.157802	-64.4178
Reseda lutea	P	medium	19	209	0.194519	0.0403674	11	0.2428	0.048281	24.8208
Gypsophila elegans	A	medium	10	25	0.169745	0.0121031	5	0.15865	-0.0110952	-6.53637
Echium vulgare	P	medium	5	220	0.14994	0.0128488	11	0.0646087	-0.0853311	-56.9103
Lotus corniculatus	P	medium	10	110	0.145692	0.0124779	22	0.15865	0.0129578	8.89392
Centaurea cyanus	A	tiny	5	240	0.130676	0.00898731	16	0.019295	-0.111381	-85.2344
Cosmos bipinnatus	A	tiny	5	175	0.113069	0.0156025	7	0.019295	-0.093774	-82.9352
Calendula officinalis	A	tiny	5	240	0.103895	0.0136976	5	0.019295	-0.0846001	-81.4284
Centaurea nigra	P	tiny	5	100	0.0799448	0.0253384	5	0.019295	-0.0606498	-75.8646
Epilobium montanum	Weed	medium	8	25	0.0528536	0.0144758	5	0.126737	0.0738833	139.789
Sinapis arvensis	Weed	medium	6	86	0.0393707	0.00688129	11	0.0871647	0.047794	121.395
Vicia cracca	P	small	10	550	0.038144	0.00780844	11	0.0157059	-0.0224381	-58.8248
Leucanthemum vulgare	P	tiny	5	550	0.0362982	0.00460292	22	0.019295	-0.0170032	-46.8431
Cerastium fontanum	Weed	small	10	55	0.0352247	0.00243728	11	0.0157059	-0.0195189	-55.4124
Geranium molle	Weed	medium	10	100	0.0331793	0.0101959	8	0.15865	0.125471	378.16
Scorzoneroides autumnalis	Weed	tiny	5	275	0.0323197	0.00412321	11	0.019295	-0.0130247	-40.2995
Galeopsis tetrahit	Weed	medium	4	55	0.0319834	0.00565074	5	0.0412302	0.00924682	28.9113
Prunella vulgaris	P	medium	4	165	0.0314391	0.00458703	11	0.0412302	0.00979118	31.1434
Veronica persica	Weed	medium	2	330	0.0308713	0.00615965	11	0.00436357	-0.0265078	-85.8653
Trifolium repens	Weed	small	10	330	0.0284666	0.00170145	22	0.0157059	-0.0127608	-44.8271
Glebionis segetum	Weed	tiny	5	440	0.0221523	0.00423378	11	0.019295	-0.00285722	-12.8981
Stellaria graminea	Weed	small	10	110	0.0211572	0.00508739	11	0.0157059	-0.00545135	-25.7659
Lapsana communis	Weed	tiny	5	320	0.0199237	0.00197695	11	0.019295	-0.000628682	-3.15545
Trifolium pratense	P	small	10	220	0.0197891	0.00240691	22	0.0157059	-0.00408323	-20.6338
Lamium purpureum	Weed	medium	4	12	0.019597	0.00410238	3	0.0412302	0.0216333	110.391
Daucus carota	P	small	4.32867	297	0.0186604	0.00252811	22	0.00484056	-0.0138199	-74.0597
Senecio jacobaea	Weed	tiny	5	550	0.0179762	0.00249643	11	0.019295	0.00131882	7.33645
Taraxacum agg.	Weed	tiny	5	770	0.0168609	0.0039465	11	0.019295	0.00243416	14.4367
Hypochaeris radicata	Weed	tiny	5	770	0.0162748	0.00206531	11	0.019295	0.00302024	18.5578
Coreopsis tinctoria	A	tiny	5	320	0.0158408	0.00356488	8	0.019295	0.00345427	21.8062
Lobularia maritima	A	small	6	60	0.0156209	0.00178703	6	0.00862902	-0.00699188	-44.7598
Crepis capillaris	Weed	tiny	5	180	0.0154138	0.00383622	9	0.019295	0.00388123	25.1803
Coreopsis picta	A	tiny	5	480	0.0152811	0.00169027	12	0.019295	0.0040139	26.267
Leontodon hispidus	P	tiny	5	770	0.0139513	0.00275032	11	0.019295	0.00534376	38.3031
Plantago lanceolata	Weed	medium	4	460	0.0116411	0.00106274	11	0.0412302	0.0295891	254.177
Epilobium ciliatum	Weed	medium	8	40	0.0104406	0.00277859	8	0.126737	0.116296	1113.89
Fumaria officinalis	Weed	small	4	165	0.0096599	0.000757295	11	0.00408166	-0.00557824	-57.7464
Tripleurospermum inodorum	Weed	tiny	5	770	0.00962461	0.000756445	11	0.019295	0.00967043	100.476
Origanum vulgare	P	small	4	135	0.00957875	0.000944479	11	0.00408166	-0.00549709	-57.3884
Galium verum	P	small	4	100	0.00941168	0.000675497	5	0.00408166	-0.00533002	-56.632
Sonchus oleraceus	Weed	tiny	5	880	0.00931708	0.00179645	11	0.019295	0.00997796	107.093
Sisymbrium officinale	Weed	small	6	220	0.00740503	0.000311434	11	0.00862902	0.00122399	16.5292
Bellis perennis	Weed	tiny	5	880	0.00645708	0.00109473	11	0.019295	0.012838	198.82
Polygonum aviculare	Weed	small	7	37	0.00586943	0.00123584	2	0.010687	0.00481754	82.0786
Galium album	Weed	small	4	140	0.00534317	0.00155207	7	0.00408166	-0.00126151	-23.6098
Cirsium arvense	Weed	tiny	5	550	0.00363795	0.00127422	11	0.019295	0.0156571	430.383
Persicaria maculosa	Weed	small	6	500	0.00265553	1.39648e-06	10	0.00862902	0.00597349	224.945
Matricaria discoidea	Weed	tiny	5	1100	0.00148847	0.000250403	11	0.019295	0.0178066	1196.3
Stellaria media	Weed	small	3.36364	170	0.0014482	0.000240693	6	0.00266874	0.00122054	84.2801
Capsella bursa-pastoris	Weed	small	6	28	0.000951561	0.000200076	4	0.00862902	0.00767746	806.828
Myosotis arvensis	Weed	small	5	275	0.000375891	9.00312e-05	11	0.00639605	0.00602016	1601.57
