# Supplementary material for: Food for Pollinators: Quantifying the Nectar and Pollen Resources of Urban Flower Meadows
Source: PLoS One. 2016 Jun 24;11(6):e0158117. doi: 10.1371/journal.pone.0158117 (PMC4920406; doi:10.1371/journal.pone.0158117)
Supplement: S5 Table — A cross in the row for a plant species indicates presence in a given seed mix. The Count column at right shows the total number of mixes in which a given species is represented. The most commonly shared species include Centaurea cyanus, Leucanthemum vulgare (5 mixes), and Centaurea nigra, Daucus carota, Lotus corniculatus, Silene dioica, and Trifolium pratense (4 mixes). (XLSX) [file pone.0158117.s015.xlsx]

## Sheet: Feuil1
S5 Table. Widely available pollinator seed mixes and their constituent plant species. A cross in the row for a plant species indicates presence in a given seed mix. The Count column shows the total number of mixes in which a given species is represented. The most commonly shared species include Centaurea cyanus, Leucanthemum vulgare (5 mixes), and Centaurea nigra, Daucus carota, Lotus corniculatu…
Species	Official pollinator flower mix of the Wallonia (Belgium) Agri-Environmental Schem	Sedland (USA) Annual Wildflower Species mix	Sedland (USA) Perennial Wildflower Species mix	Wildflowershop (UK) Honey & Bumble Bee Wild Flower Seed Collection	Wildflowershop (UK) Honey & Bumble Bee Wild Flower Plug Collection	Syngenta (UK) Operation Pollinator Annual Flower Mix	Syngenta (UK) Bees’n’Seeds Flower Mix	Meadowmania (UK) Annuals & Perennials Virginia Stocks Mixed	Encap (USA) Pollinator Honey Bee Mix	Nova-Flore, (FR) Connect mix: Noé Pollinisateurs Sauvages	Count	Annual seed mix: Rigby Taylor “Rainbow” mix	Perennial seed mix: Emorsgate “Special Pollen and Nectar Wildflower ” mix
Achillea millefolium	x			x				x			3		X
Adonis aestivalis								x			1
Agastache foeniculum			x								1
Agrostis capillaris	x										1
Anthemis arvensis						x					1
Anthyllis vulneraria				x							1
Aquilegia canadensis			x								1
Asclepias tuberosa			x								1
Aster chinensis									x		1
Aster laevis			x								1
Aster ptarmicoides			x								1
Baptisia australis			x								1
Brassica juncea							x				1
Brassica nigra							x				1
Brassica oleracea							x				1
Calendula sp.								x			1	X
Camelina sativa							x				1
Campanula glomerata					x						1
Campanula rotundifolia					x						1
Cassia fasciculata		x									1
Centaurea cyanus				x	x	x		x		x	5	X
Centaurea jacea	x										1
Centaurea nigra	x			x	x			x			4		X
Centaurea scabiosa				x	x						2		X
Chichorium intybus										x	1
Chrysanthemum sp.								x			1
Clarkia amoena								x			1
Clinopodium vulgare					x						1
Coreopsis lanceolata			x						x		2
Coreopsis picta											0	X
Coreopsis tinctoria		x						x			2
Cosmos bipinnatus									x		1	X
Cosmos sp.								x			1
Cosmos sulphureus									x		1
Cynoglossum amabile		x									1
Daucus carota	x			x				x		x	4		X
Dianthus deltoides					x						1
Digitalis purpurea					x						1
Dimorphotheca sinuata								x			1
Diplotaxis erucoides											0	X
Echinacea purpurea			x								1
Echinacea sp.									x		1
Echium candicans								x			1
Echium vulgare				x	x						2		X
Erigeron annuus									x		1
Erysimum x allionii			x						x		2
Eschscholzia californica								x	x		2	X
Eupatorium cannabinum											0		X
Fagopyrum esculentum							x				1
Festuca rubra	x										1
Gaillardia pulchella		x									1
Galium verum				x	x			x			3		X
Geranium pratense				x	x						2
Glebionis segetum						x					1
Gypsophila sp.								x			1
Gypsophila elegans								x			1	X
Helianthus annuus		x					x				2
Hypericum perforatum					x						1
Hypochaeris radicata								x			1
Iberis umbellata								x			1
Knautia arvensis				x	x			x			3		X
Lathyrus pratensis				x				x			2
Leontodon hispidus								x			1		X
Leucanthemum vulgare	x			x	x			x		x	5		X
Liatris spicata			x								1
Linum sp.								x			1	X
Lobularia maritima		x						x			2	X
Lotus corniculatus	x			x	x			x			4		X
Lupinus perennis			x								1
Lychnis flos-cuculi								x			1
Malcolmia maritima											0	X
Malva moschata	x							x		x	3		X
Matthiola longipetala								x			1
Medicago lupulina	x										1
Medicago sativa	x										1
Monarda citriodora		x									1
Nigella sp.								x			1	X
Ocimum basilicum									x		1
Oenothera biennis					x						1
Origanum vulgare					x						1		X
Papaver rhoeas		x							x		2	X
Phacelia tanacetifolia						x	x		x		3
Plantago lanceolata								x			1
Poa sp.	x										1
Primula veris								x			1		X
Primula vulgaris					x						1
Prunella vulgaris				x				x			2		X
Pulicaria dysenterica											0		X
Ranunculus acris								x		x	2		X
Raphanus sativus							x				1
Reseda sp.								x			1		X
Rhinanthus minor				x				x		x	3		X
Rudbeckia hirta			x					x			2
Rumex acetosella					x			x			2
Salvia verbenaca								x			1
Sanguisorba minor								x			1
Scabiosa columbaria				x				x			2
Silene alba								x			1
Silene dioica				x	x			x		x	4		X
Silene latifolia	x										1		X
Stachys officinalis				x	x						2
Stachys sylvatica											0		X
Succisa pratensis				x							1
Tagetes patula								x	x		2
Torilis japonica								x			1
Thelesperma burridgeanum											0	X
Trifolium incarnatum		x				x					2
Trifolium pratense	x			x	x	x					4		X
Trifolium repens					x						1
Tussilago farfara					x						1
Verbascum nigrum				x							1
Vicia cracca				x	x						2		X
Zinnia sp.									x		1
